# Supplementary material for: E3 Ubiquitin Ligase FBXO3 Drives Neuroinflammation to Aggravate Cerebral Ischemia/Reperfusion Injury
Source: Int J Mol Sci. 2022 Nov 7;23(21):13648. doi: 10.3390/ijms232113648 (PMC9658360; doi:10.3390/ijms232113648)
Supplement: Supplementary file 1 [file ijms-23-13648-s001.zip]

Archive with 1 entries (1 files):
- ijms-1987289-supplementary.pdf
